# Supplementary material for: Study of the antitumor mechanisms of apiole derivatives (AP-02) from Petroselinum crispum through induction of G0/G1 phase cell cycle arrest in human COLO 205 cancer cells
Source: BMC Complement Altern Med. 2019 Jul 27;19:188. doi: 10.1186/s12906-019-2590-9 (PMC6660667; doi:10.1186/s12906-019-2590-9)
Supplement: Supplementary file 1 — Chemical synthesis of AP-02 and AP-04. (ZIP 6 kb) [file 12906_2019_2590_MOESM1_ESM.zip]

Archive with 2 entries (2 files):
- refsR3.frm
- refsR3.MYD
